# Supplementary material for: An optimized FusX assembly-based technique to introduce mitochondrial TC-to-TT variations in human cell lines
Source: STAR Protoc. 2022 Apr 14;3(2):101288. doi: 10.1016/j.xpro.2022.101288 (PMC9038556; doi:10.1016/j.xpro.2022.101288)
Supplement: Data S1. Receiving plasmid maps, related to step 5 [file mmc1.zip]

Archive with 8 entries (8 files):
- FusXTBE-G1333-DddAtox_Nterm.dna
- __MACOSX/._FusXTBE-G1333-DddAtox_Nterm.dna
- FusXTBE-G1333-DddAtox_Cterm.dna
- __MACOSX/._FusXTBE-G1333-DddAtox_Cterm.dna
- FusXTBE-G1397-DddAtox_Cterm.dna
- __MACOSX/._FusXTBE-G1397-DddAtox_Cterm.dna
- FusXTBE-G1397-DddAtox_Nterm.dna
- __MACOSX/._FusXTBE-G1397-DddAtox_Nterm.dna
