# Supplementary material for: An optimized FusX assembly-based technique to introduce mitochondrial TC-to-TT variations in human cell lines
Source: STAR Protoc. 2022 Apr 14;3(2):101288. doi: 10.1016/j.xpro.2022.101288 (PMC9038556; doi:10.1016/j.xpro.2022.101288)
Supplement: Data S2. FusXTBE builder template, related to step 2 [file mmc2.zip]

Archive with 2 entries (2 files):
- FusxTBE Builder Template.xlsx
- __MACOSX/._FusxTBE Builder Template.xlsx
